# Supplementary material for: Life expectancy inequalities between regions of China 2004–2020: contribution of age- and cause-specific mortality
Source: Front Public Health. 2023 Dec 18;11:1271469. doi: 10.3389/fpubh.2023.1271469 (PMC10764032; doi:10.3389/fpubh.2023.1271469)
Supplement: Supplementary file 1 [file Table_1.XLSX]

## Sheet: Table S1
Table S1 (a) Classification of China’s regions
The eastern region includes 11 provinces (municipalities) including Beijing, Tianjin, Hebei, Liaoning, Shanghai, Jiangsu, Zhejiang, Fujian, Shandong, Guangdong, and Hainan; the central region includes Heilongjiang, Jilin, Shanxi, Anhui, Jiangxi, Henan, Hubei, 8 provinces in Hunan, and 12 provinces (autonomous regions and municipalities directly under the Central Government) in the western region …
Table S1 (b) Selected disease subgroups
The selected disease subgroups include infectious and parasitic diseases, respiratory infections, congenital anomalies, conditions originating in the perinatal period (in the first disease category); malignant neoplasms, diabetes, diseases of the nervous system and mental disorders, cardiovascular diseases, diseases of the respiratory system, diseases of the digestive system, and diseases of the …
Table S1 (c) Selected countries in HMD
The 23 countries or regions include Australia, Austria, Belgium, Chile, Denmark, Greece, Hong Kong, Iceland, Ireland, Israel, Italy, Luxembourg, the Netherlands, New Zealand, Norway, Portugal, South Korea, Spain, Sweden, Switzerland, and Taiwan, the United Kingdom and the United States, for the sake of ease of expression, are referred to as "countries" below.
