# Supplementary material for: Life expectancy inequalities between regions of China 2004–2020: contribution of age- and cause-specific mortality
Source: Front Public Health. 2023 Dec 18;11:1271469. doi: 10.3389/fpubh.2023.1271469 (PMC10764032; doi:10.3389/fpubh.2023.1271469)
Supplement: Supplementary file 2 [file Table_2.XLSX]

## Sheet: Table S2
Table S2 (a) Completeness of adult death registration of China and its regions
	Male				Female
Year	China	Eastern	Central	Western	China	Eastern	Central	Western
2004	0.920558	0.974091	0.940888	0.842403	0.876703	0.960829	0.906982	0.75968
2005	0.929382	0.977339	0.947565	0.856653	0.89776	0.968534	0.925335	0.786307
2006	0.90518	0.96904	0.934723	0.775658	0.847575	0.950843	0.89313	0.658219
2007	0.927436	0.971489	0.948626	0.846698	0.877112	0.955012	0.904658	0.752953
2008	0.93614	0.969523	0.950476	0.890645	0.889155	0.950097	0.910845	0.807221
2009	0.945147	0.972262	0.954254	0.910898	0.90401	0.954053	0.916702	0.841655
2010	0.947345	0.970741	0.956942	0.919722	0.906139	0.951308	0.919819	0.85189
2011	0.947743	0.971082	0.956033	0.92699	0.89111	0.937491	0.910874	0.84993
2012	0.953241	0.975534	0.964207	0.933796	0.910442	0.951542	0.932721	0.876478
2013	0.897291	0.963299	0.913231	0.818842	0.979337	0.990096	0.985586	0.971641
2014	0.963732	0.98512	0.974504	0.946726	0.935094	0.975241	0.956115	0.890556
2015	0.966061	0.987863	0.97696	0.942793	0.943665	0.982357	0.961194	0.891314
2016	0.963796	0.987752	0.975074	0.936263	0.935403	0.978649	0.957371	0.879297
2017	0.966341	0.987394	0.97658	0.946712	0.939541	0.977325	0.959759	0.900784
2018	0.965978	0.986701	0.97464	0.94834	0.937638	0.974942	0.95597	0.902665
2019	0.968219	0.985954	0.976376	0.955332	0.938571	0.972811	0.954949	0.911181
2020	0.967218	0.983008	0.974268	0.95489	0.933337	0.965443	0.948954	0.906314
Table S2 (b) 5q0 estimates of China and its regions (Deaths per 1,000 live births)
	Male				Female
Year	China	Eastern	Central	Western	China	Eastern	Central	Western
2004	28.2406	11.6776	24.324	49.1971	25.0186	10.339	21.5369	43.5081
2005	25.5249	10.7025	21.5451	44.8393	22.5373	9.43307	18.9911	39.5182
2006	23.1149	10.2573	19.598	40.0808	20.3479	9.01097	17.2157	35.2347
2007	21.0572	10.1715	18.3033	35.1985	18.4908	8.91967	16.0462	30.8911
2008	19.3338	10.2168	17.4098	30.544	16.9473	8.95414	15.2521	26.7818
2009	17.8637	10.165	16.6665	26.4686	15.6422	8.90932	14.6027	23.2015
2010	16.5628	9.78775	15.822	23.3239	14.4976	8.58016	13.8672	20.4444
2011	15.3652	8.97539	14.5892	21.2218	13.4521	7.86761	12.7875	18.6003
2012	14.24	8.02223	12.7782	19.5696	12.4757	7.03383	11.2035	17.1579
2013	13.1947	7.04224	11.0327	18.449	11.5727	6.17957	9.68166	16.1909
2014	12.2339	6.06985	9.75631	17.7521	10.7455	5.33276	8.5724	15.5993
2015	11.3476	5.31825	8.8478	17.1039	9.98326	4.67832	7.78368	15.0479
2016	10.5257	4.82028	8.1788	16.2997	9.27637	4.24763	7.20707	14.3631
2017	9.76021	4.53245	7.68372	15.1876	8.61727	4.00555	6.79024	13.4189
2018	9.04945	4.35305	7.39646	13.7079	8.00385	3.86228	6.56259	12.1601
2019	8.38766	4.19134	7.15554	12.1491	7.43077	3.73524	6.37698	10.8333
Table S2 (c) 45q15 estimates of China and its regions (Deaths per 1,000 live births)
	Male				Female
Year	China	Eastern	Central	Western	China	Eastern	Central	Western
2004	152.381	138.051	154.6	169.909	84.0851	71.8388	87.0337	98.2721
2005	149.5	135.135	152.039	167.262	80.4692	68.9716	83.2721	94.1392
2006	145.956	131.368	148.61	164.627	76.5737	65.7107	79.1224	90.1026
2007	142.011	126.978	144.548	162.184	72.6068	62.2316	74.7978	86.2986
2008	137.975	122.257	140.16	160.104	68.8061	58.7534	70.5587	82.8536
2009	134.188	117.56	135.913	158.454	65.3806	55.5206	66.6975	79.7956
2010	130.957	113.293	132.194	157.23	62.4418	52.7289	63.3802	77.0786
2011	128.353	109.744	129.064	156.263	59.9466	50.4697	60.5802	74.5664
2012	126.245	106.962	126.418	155.29	57.8226	48.7167	58.2346	72.1776
2013	124.32	104.686	124.077	154.003	56.0316	47.3404	56.3164	69.9296
2014	122.218	102.564	121.776	152.133	54.55	46.2018	54.7647	67.8703
2015	119.931	100.477	119.492	149.781	53.2988	45.2237	53.4889	65.9675
2016	117.548	98.4038	117.251	147.146	52.1979	44.3544	52.4036	64.165
2017	115.107	96.3224	115.029	144.358	51.1701	43.5348	51.4261	62.4084
2018	112.651	94.2543	112.818	141.516	50.1728	42.7327	50.4934	60.6748
2019	110.194	92.1903	110.609	138.667	49.1805	41.9331	49.5676	58.9454
