# Supplementary material for: Life expectancy inequalities between regions of China 2004–2020: contribution of age- and cause-specific mortality
Source: Front Public Health. 2023 Dec 18;11:1271469. doi: 10.3389/fpubh.2023.1271469 (PMC10764032; doi:10.3389/fpubh.2023.1271469)
Supplement: Supplementary file 3 [file Table_3.XLSX]

## Sheet: Table S3
Table S3 (a) 5q0 estimates of China by IHME, WHO and this study (Deaths per 1,000 live births)
	Year	Male			Female
		IHME	WHO	This study	IHME	WHO	This study
	2000	33.9218	38.5394	39.2528	36.7492	34.7222	35.2505
	2001	31.383	35.9263	36.772	34.3443	32.2007	32.9143
	2002	28.8237	33.1797	34.041	31.9117	29.7082	30.367
	2003	26.1884	30.4438	31.1409	29.3598	27.1687	27.6841
	2004	24.1064	27.8632	28.2406	27.3628	24.7213	25.0186
	2005	22.0907	25.4421	25.5249	25.3761	22.514	22.5373
	2006	20.2017	23.2779	23.1149	23.4595	20.5429	20.3479
	2007	18.4502	21.345	21.0572	21.623	18.8051	18.4908
	2008	17.0373	19.6433	19.3338	20.1146	17.2686	16.9473
	2009	15.7758	18.1265	17.8637	18.7308	15.9166	15.6422
	2010	14.5009	16.7468	16.5628	17.2823	14.7134	14.4976
	2011	13.4226	15.4825	15.3652	16.0352	13.603	13.4521
	2012	12.4188	14.322	14.24	14.8598	12.5881	12.4757
	2013	11.5205	13.25	13.1947	13.7936	11.6679	11.5727
	2014	10.7612	12.2591	12.2339	12.8809	10.8144	10.7455
	2015	10.0293	11.3452	11.3476	11.9864	10.0351	9.98326
	2016	9.37626	10.5338	10.5257	11.1799	9.29511	9.27637
	2017	8.72635	9.7599	9.76021	10.3809	8.65098	8.61727
	2018	8.23989	9.05339	9.04945	9.78184	8.06507	8.00385
	2019	7.74019	8.43515	8.38766	9.17554	7.50489	7.43077
	2020		7.86417	7.761		6.98798	6.88646
Table S3 (b) 15q45 estimates of China by IHME, WHO and this study (Deaths per 1,000 live births)
		Male			Female
	year	IHME	WHO	This study	IHME	WHO	This study
	2000	165.737	126.1	158.373	101.186	93.18	95.9602
	2001	163.186	118.7	157.349	98.1206	90.34	93.2142
	2002	162.138	113.5	156.135	96.2379	87.8	90.3793
	2003	160.232	110.9	154.543	93.9846	85.61	87.3661
	2004	160.286	109.3	152.381	92.2573	83.49	84.0851
	2005	157.385	107.9	149.5	88.4176	81.46	80.4692
	2006	152.103	106.6	145.956	83.8399	79.56	76.5737
	2007	148.268	105.4	142.011	79.6479	77.95	72.6068
	2008	145.229	106.4	137.975	75.6383	78.03	68.8061
	2009	140.256	102.5	134.188	71.4926	75.26	65.3806
	2010	137.029	101.1	130.957	68.3604	74.06	62.4418
	2011	133.863	99.39	128.353	65.7929	72.68	59.9466
	2012	130.922	97.84	126.245	63.0134	71.48	57.8226
	2013	127.255	96.71	124.32	60.2979	70.31	56.0316
	2014	124.627	95.5	122.218	58.4058	69.23	54.55
	2015	122.372	94.07	119.931	57.0962	68.27	53.2988
	2016	120.62	92.68	117.548	56.2546	67.34	52.1979
	2017	118.935		115.107	55.5451		51.1701
	2018	117.495		112.651	54.9505		50.1728
	2019	116.199		110.194	54.4687		49.1805
	2020			107.737			48.1881
