# Supplementary material for: Life expectancy inequalities between regions of China 2004–2020: contribution of age- and cause-specific mortality
Source: Front Public Health. 2023 Dec 18;11:1271469. doi: 10.3389/fpubh.2023.1271469 (PMC10764032; doi:10.3389/fpubh.2023.1271469)
Supplement: Supplementary file 4 [file Table_4.XLSX]

## Sheet: Table S4
Table S4 LE estimats of China and its regions
	Male				Female
Year	China	Eastern	Central	Western	China	Eastern	Central	Western
2004	70.08	72.67	70.28	67.45	75.01	78.12	75.23	72.24
2005	70.47	72.98	70.69	67.94	75.51	78.52	75.8	72.86
2006	70.88	73.28	71.1	68.44	76.02	78.87	76.33	73.49
2007	71.29	73.58	71.48	68.95	76.52	79.18	76.82	74.14
2008	71.7	73.88	71.86	69.44	77	79.45	77.26	74.78
2009	72.07	74.18	72.21	69.89	77.44	79.71	77.66	75.39
2010	72.41	74.48	72.54	70.28	77.84	79.98	78.04	75.94
2011	72.72	74.79	72.87	70.59	78.2	80.29	78.42	76.41
2012	72.99	75.11	73.21	70.85	78.54	80.63	78.84	76.81
2013	73.24	75.43	73.55	71.07	78.86	81	79.26	77.13
2014	73.5	75.77	73.88	71.28	79.15	81.39	79.65	77.4
2015	73.76	76.09	74.19	71.5	79.42	81.75	79.99	77.64
2016	74.03	76.4	74.47	71.74	79.69	82.07	80.28	77.88
2017	74.3	76.66	74.71	72	79.94	82.33	80.51	78.15
2018	74.58	76.88	74.93	72.3	80.2	82.51	80.7	78.46
2019	74.85	77.06	75.13	72.62	80.46	82.65	80.87	78.8
2020	75.14	77.23	75.32	72.97	80.74	82.77	81.02	79.18
