# Supplementary material for: Life expectancy inequalities between regions of China 2004–2020: contribution of age- and cause-specific mortality
Source: Front Public Health. 2023 Dec 18;11:1271469. doi: 10.3389/fpubh.2023.1271469 (PMC10764032; doi:10.3389/fpubh.2023.1271469)
Supplement: Supplementary file 5 [file Table_5.xlsx]

## Sheet: Table S5
Table S5 LE gains age specific decomposition by regions of China
year	age	Male					Female
		China	Easten	Cental	Western		China	Easten	Cental	Western
2004-2012	0	0.850692	0.248365	0.724436	1.66698		0.800117	0.238074	0.683043	1.55266
	1	0.177851	0.0419863	0.143957	0.434516		0.189687	0.0427789	0.152648	0.469484
	5	0.0712059	0.0281924	0.0630494	0.128903		0.0480869	0.0295815	0.0510139	0.0709548
	10	0.0512108	0.0242916	0.0473592	0.0832046		0.0305843	0.0248267	0.0339651	0.0353926
	15	0.0699175	0.0522458	0.068882	0.085186		0.0397276	0.0422406	0.047916	0.0358723
	20	0.0757606	0.0720433	0.0768317	0.0725248		0.0452964	0.0478252	0.0562734	0.0422602
	25	0.0656231	0.0716672	0.0695004	0.0508398		0.0530765	0.0519584	0.0631339	0.0497684
	30	0.0652691	0.0773493	0.069643	0.0425543		0.0646084	0.0620391	0.0752552	0.0622428
	35	0.0714646	0.0894896	0.0776256	0.0392956		0.0830641	0.0782146	0.0952722	0.0808104
	40	0.0807815	0.109332	0.0894376	0.0370979		0.1055	0.0986806	0.117671	0.101582
	45	0.102045	0.140599	0.113155	0.0417047		0.131429	0.123896	0.145386	0.122118
	50	0.130119	0.176312	0.143112	0.0528172		0.160427	0.147674	0.174399	0.151387
	55	0.16656	0.212211	0.182644	0.0777995		0.192583	0.173508	0.206692	0.183603
	60	0.197599	0.237545	0.213233	0.1087		0.245149	0.19399	0.252507	0.262247
	65	0.211242	0.239649	0.224723	0.134055		0.303335	0.227711	0.30736	0.331838
	70	0.198015	0.208308	0.206326	0.150092		0.347547	0.241493	0.34343	0.397026
	75	0.161984	0.159131	0.166338	0.137786		0.328972	0.233548	0.324524	0.364018
	80	0.0976381	0.0947918	0.0997223	0.0873666		0.218167	0.172717	0.218392	0.224371
	85	0.0411804	0.0387974	0.0419342	0.0385081		0.0983328	0.0965394	0.101936	0.088135
2012-2020	0	0.415956	0.248298	0.3773	0.520714		0.380943	0.229487	0.347054	0.478471
	1	0.0714727	0.0406675	0.0627173	0.0964377		0.0705564	0.0388021	0.0619861	0.0992457
	5	0.0338198	0.0218468	0.0324428	0.0458367		0.0134376	0.00836028	0.013461	0.0242291
	10	0.0270031	0.0177415	0.0250495	0.0345028		0.00769085	0.00428371	0.00703485	0.0157778
	15	0.0404767	0.0295777	0.037478	0.0479765		0.00725241	0.00405098	0.00791593	0.019766
	20	0.0409396	0.028643	0.0382105	0.0512076		0.010241	0.00615856	0.00968886	0.0223095
	25	0.0368163	0.0266481	0.0338862	0.0461902		0.0121163	0.00790114	0.0127112	0.0273681
	30	0.0374875	0.0288569	0.0361614	0.045513		0.0165522	0.0108448	0.016616	0.0336631
	35	0.0432404	0.0348574	0.0408617	0.0508085		0.0240097	0.0172544	0.0240923	0.0444795
	40	0.0513159	0.0432842	0.0488695	0.0578015		0.0340955	0.024736	0.0338409	0.0580218
	45	0.072523	0.0672293	0.0703888	0.0750588		0.050307	0.0412096	0.0505307	0.0766995
	50	0.103462	0.1037	0.102616	0.100029		0.0686028	0.0586512	0.0686588	0.0970771
	55	0.151322	0.162777	0.152131	0.136206		0.0932182	0.0841016	0.0935918	0.120971
	60	0.19038	0.212546	0.193326	0.164799		0.14018	0.129857	0.140777	0.163506
	65	0.217607	0.253094	0.222234	0.180109		0.205318	0.200445	0.206596	0.21696
	70	0.209757	0.251449	0.214747	0.168989		0.277036	0.283582	0.279897	0.267014
	75	0.183506	0.231575	0.189342	0.141727		0.314231	0.348051	0.321036	0.275578
	80	0.119355	0.160952	0.124531	0.0881292		0.246666	0.305562	0.256971	0.198744
	85	0.0564332	0.0836282	0.0599583	0.0393561		0.130733	0.186464	0.139883	0.097481
