# Supplementary material for: Life expectancy inequalities between regions of China 2004–2020: contribution of age- and cause-specific mortality
Source: Front Public Health. 2023 Dec 18;11:1271469. doi: 10.3389/fpubh.2023.1271469 (PMC10764032; doi:10.3389/fpubh.2023.1271469)
Supplement: Supplementary file 6 [file Table_6.xlsx]

## Sheet: Table S6
Table S6 LE gains cause specific decomposition by regions of China
year	Death cause	Male					Female
		Easten	Cental	Western	Eastern-Western gap		Easten	Cental	Western	Eastern-Western gap
2004-2012	Infectious and parasitic diseases	0.102537	0.216791	0.468307	0.36577		0.0632241	0.142813	0.457965	0.394741
	Malignant neoplasms	0.435683	0.399878	0.0421041	-0.393579		0.269785	0.387451	0.304951	0.0351657
	Respiratory infections	-0.0106526	0.128489	0.501785	0.512438		0.0422853	0.169006	0.542891	0.500605
	Others	0.10716	0.100561	0.258614	0.151454		0.179405	0.164367	0.38863	0.209225
	Conditions originating in the perinatal period	0.14279	0.401192	0.694365	0.551575		0.112793	0.432129	0.69556	0.582767
	Injuries	0.522664	0.521716	0.593696	0.071032		0.311609	0.449109	0.501297	0.189688
	Diseases of the nervous system and mental disorders	0.0131718	0.0341368	0.0416786	0.0285067		0.0231929	0.0235886	0.0199207	-0.00327229
	Diabetes	0.0247757	0.00296943	-0.0124136	-0.0371892		0.0384108	0.0449635	0.00442142	-0.0339894
	Congenital abnormalities	0.063055	0.118343	0.189071	0.126016		0.0733409	0.107879	0.148044	0.0747031
	Cardiovascular diseases	0.369704	0.251062	-0.00813349	-0.377837		0.575107	0.764373	0.531463	-0.043644
	Diseases of the respiratory system	0.412397	0.461555	0.43473	0.0223328		0.519847	0.625123	0.737352	0.217506
	Diseases of the genitourinary system	0.0635704	0.0593061	0.0691121	0.00554164		0.0592339	0.07266	0.0713181	0.0120842
	Diseases of the digestive system	0.0754534	0.12591	0.197013	0.12156		0.0590614	0.0673555	0.221962	0.1629
2012-2020	Infectious and parasitic diseases	0.0446654	0.0137926	0.072856	0.0281905		0.0273186	0.0323061	0.0915442	0.0642256
	Malignant neoplasms	0.538879	0.414055	0.286624	-0.252255		0.241419	0.310119	0.156366	-0.0850532
	Respiratory infections	0.116118	0.0868066	0.294083	0.177965		0.117158	0.106428	0.377223	0.260065
	Others	-0.0105725	-0.0534088	-0.119454	-0.108882		0.0387538	-0.00909707	-0.0609593	-0.0997131
	Conditions originating in the perinatal period	0.107168	0.207076	0.24035	0.133181		0.106037	0.156356	0.197826	0.0917888
	Injuries	0.367684	0.511459	0.516163	0.148479		0.11733	0.208878	0.177829	0.0604997
	Diseases of the nervous system and mental disorders	-0.00446621	-0.0268078	-0.0470654	-0.0425992		-0.0029124	-0.00367734	-0.0185679	-0.0156555
	Diabetes	-0.0313868	-0.0504226	-0.063883	-0.0324962		0.0169321	-0.041012	-0.0550785	-0.0720106
	Congenital abnormalities	0.102094	0.140671	0.0665079	-0.0355862		0.086193	0.1354	0.0347448	-0.0514482
	Cardiovascular diseases	0.343971	0.333872	0.109845	-0.234126		0.631762	0.624204	0.399074	-0.232688
	Diseases of the respiratory system	0.41212	0.423254	0.668075	0.255956		0.521674	0.4788	0.942207	0.420533
	Diseases of the genitourinary system	0.0242904	0.0181323	0.00716334	-0.0171271		0.0417516	0.0301338	0.0168891	-0.0248626
	Diseases of the digestive system	0.0368068	0.0437725	0.0601272	0.0233204		0.0463855	0.063504	0.0782634	0.0318778
